# Supplementary material for: Predictors of the Number of Installs in Psychiatry Smartphone Apps: Systematic Search on App Stores and Content Analysis
Source: JMIR Ment Health. 2019 Nov 19;6(11):e15064. doi: 10.2196/15064 (PMC6891398; doi:10.2196/15064)
Supplement: Multimedia Appendix 1 [file mental_v6i11e15064_app1.xlsx]

## Sheet: Explanation of variables
Variable
Title of apps	installs	NoHCP_part	OtherHCP_part	Psychi_part	actprice	number_rev	rating	no_restric	sizemb	screensh	length	Version	Availability	inapp
	Level 0 – no installs;	0 – Other;	0 – Other;	0 – Other;	Actual price of the app in US Dollars.	Number of reviews in the Google Play Store	User evaluation on a scale from 1 to 5 stars	0 – Age restriction;	App file size in megabytes.	Number of screenshots in the Google Play Store.	Number of characters (without spaces) in the textual app description in the Google Play Store.	0 – One version;	0 – Not available;	0 – No in-app purchase;
	Level 1 – 1 to 5 installs;	1 – No HCP mentioned.	1 – Other HCP, pharmacists, and nurses.	1 – Psychiatrist or Psychiatry association participation.				1 – No age restriction (ie, appropriate for all ages).				1 – New version exist	1 – Available.	1 – In-app purchase available.
	Level 2 – 6 to 10 installs;
	Level 3 – 11 to 50 installs;
	Level 4 – 51 to 100 installs;
	Level 5 – 101 to 500 installs;
	Level 6 – 501 to 1000 installs;
	Level 7 – 1001 to 5000 installs;
	Level 8 – 5001 to 10,000 installs;
	Level 9 – 10,001 to 50,000 installs.
	Level 10 – 50,001 to 100,000 installs;
	Level 11 – 100,001 to 500,000 installs;
	Level 12 – 500,001 to 1,000,000 installs;
	Level 13 – 1,000,001 to 5,000,000 installs;
	Level 14 – 5,000,001 to 10,000,000 installs;
	Level 15 – 10,000,001 to 50,000,000 installs.

## Sheet: Form to collect the data
Title of apps	installs	NoHCP_part	OtherHCP_part	Psychi_part	actprice	number_rev	rating	no_restric	sizemb	screensh	length	Version	availability	inapp
Ex: XXX	2	0	0	1	5	25	5	1	2	6	2500	1	1	1
